# Supplementary material for: High Intrinsic Oncogenic Potential in the Myc-Box-Deficient Hydra Myc3 Protein
Source: Cells. 2023 Apr 26;12(9):1265. doi: 10.3390/cells12091265 (PMC10177328; doi:10.3390/cells12091265)
Supplement: Supplementary file 1 [file cells-12-01265-s001.zip]

Archive with 1 entries (1 files):
- cells-2296436-supplementary.pdf
